# Supplementary material for: Differential expression of a WRKY gene between wild and cultivated soybeans correlates to seed size
Source: J Exp Bot. 2017 May 2;68(11):2717–29. doi: 10.1093/jxb/erx147 (PMC5853923; doi:10.1093/jxb/erx147)
Supplement: supplementary_Tables_S1_S8 [file erx147_suppl_supplementary_tables_s1_s8.xlsx]

## Sheet: Table S1
Table S1 Information of soybean accessions.
Accession	Type	Origin	100-seed weight	Hyplotype
f20	Wild soybean	Nehe, Heilongjiang	0.94 ± 0.01	H3
f29	Wild soybean	Nehe, Heilongjiang	1.03 ± 0.03	H3
y65	Wild soybean	Aihui, Heilongjiang	1.07 ± 0.02	H3
f383	Wild soybean	Bei'an, Heilongjiang	1.07 ± 0.02	H3
y76	Wild soybean	Nenjiang, Heilongjiang	1.11 ± 0.03	H3
y182	Wild soybean	Keshan, Heilongjiang	1.14 ± 0.03	H3
y75	Wild soybean	Nenjiang, Heilongjiang	1.17 ± 0.04	H3
f364	Wild soybean	Tangwanghe, Heilongjiang	1.19 ± 0.03	H3
y100	Wild soybean	Gannan, Heilongjiang	1.24 ± 0.01	H3
y272	Wild soybean	Shangzhi, Heilongjiang	1.28 ± 0.03	H2
y85	Wild soybean	Dedu, Heilongjiang	1.29 ± 0.06	H1
f10	Wild soybean	Nehe, Heilongjiang	1.30 ± 0.03	H3
y167	Wild soybean	Sunwu, Heilongjiang	1.30 ± 0.12	H3
y73	Wild soybean	Sunwu, Heilongjiang	1.30 ± 0.02	H3
y260	Wild soybean	Dedu, Heilongjiang	1.32 ± 0.03	H1
y79	Wild soybean	Dedu, Heilongjiang	1.36 ± 0.03	H3
y161	Wild soybean	Heihe, Heilongjiang	1.36 ± 0.06	H3
y211	Wild soybean	Tangyuan, Heilongjiang	1.40 ± 0.03	H3
y89	Wild soybean	Bei'an, Heilongjiang	1.41 ± 0.11	H3
y173	Wild soybean	Wudalianchi, Heilongjiang	1.45 ± 0.03	H3
f401	Wild soybean	Xunke, Heilongjiang	1.45 ± 0.02	H3
f356	Wild soybean	Jiayin, Heilongjiang	1.47 ± 0.06	H3
f472	Wild soybean	Mishan, Heilongjiang	1.49 ± 0.04	H4
f373	Wild soybean	Hongxing, Heilongjiang	1.49 ± 0.04	H3
y267	Wild soybean	Harbin, Heilongjiang	1.55 ± 0.02	H3
y51	Wild soybean	Tahe, Heilongjiang	1.55 ± 0.03	H3
y57	Wild soybean	Tahe, Heilongjiang	1.56 ± 0.03	H3
f371	Wild soybean	Wuying, Heilongjiang	1.58 ± 0.03	H3
y175	Wild soybean	Kedong, Heilongjiang	1.61 ± 0.02	H3
y250	Wild soybean	Mishan, Heilongjiang	1.64 ± 0.03	H3
y170	Wild soybean	Xunke, Heilongjiang	1.65 ± 0.07	H3
y93	Wild soybean	Keshan, Heilongjiang	1.71 ± 0.06	H3
y256	Wild soybean	Jiayin, Heilongjiang	1.73 ± 0.01	H3
y186	Wild soybean	Baiquan, Heilongjiang	1.78 ± 0.09	H3
y179	Wild soybean	Keshan, Heilongjiang	1.80 ± 0.05	H2
y86	Wild soybean	Bei'an, Heilongjiang	1.90 ± 0.07	H3
y187	Wild soybean	Baiquan, Heilongjiang	1.92 ± 0.08	H3
y255	Wild soybean	Aihui, Heilongjiang	1.92 ± 0.03	H3
y44	Wild soybean	Tahe, Heilongjiang	1.96 ± 0.06	H3
y169	Wild soybean	Xunke, Heilongjiang	1.97 ± 0.02	H3
y80	Wild soybean	Dedu, Heilongjiang	2.01 ± 0.05	H3
y70	Wild soybean	Xunke, Heilongjiang	2.06 ± 0.14	H3
y162	Wild soybean	Heihe, Heilongjiang	2.08 ± 0.01	H3
f402	Wild soybean	Xunke, Heilongjiang	2.09 ± 0.02	H3
y64	Wild soybean	Aihui, Heilongjiang	2.09 ± 0.06	H3
y195	Wild soybean	Tongjiang, Heilongjiang	2.38 ± 0.04	H1
y174	Wild soybean	Dedu, Heilongjiang	2.56 ± 0.08	H3
y47	Wild soybean	Tahe, Heilongjiang	2.57 ± 0.05	H3
y150	Wild soybean	Shuangcheng, Heilongjiang	2.64 ± 0.19	H3
f505	Wild soybean	Jixi, Heilongjiang	2.74 ± 0.09	H1
y81	Wild soybean	Dedu, Heilongjiang	2.78 ± 0.11	H3
y110	Wild soybean	Longjiang, Heilongjiang	2.89 ± 0.16	H3
y66	Wild soybean	Aihui, Heilongjiang	3.02 ± 0.03	H3
y190	Wild soybean	Baoqing, Heilongjiang	3.38 ± 0.09	H1
f414	Wild soybean	Xunke, Heilongjiang	3.44 ± 0.02	H1
y71	Wild soybean	Xunke, Heilongjiang	3.54 ± 0.12	H3
y210	Wild soybean	Yichun, Heilongjiang	3.58 ± 0.05	H3
y67	Wild soybean	Aihui, Heilongjiang	3.63 ± 0.07	H1
f413	Wild soybean	Xunke, Heilongjiang	3.68 ± 0.14	H1
y68	Wild soybean	Xunke, Heilongjiang	3.68 ± 0.04	H3
f403	Wild soybean	Xunke, Heilongjiang	3.81 ± 0.14	H1
y191	Wild soybean	Mishan, Heilongjiang	3.96 ± 0.07	H3
y88	Wild soybean	Bei'an, Heilongjiang	4.05 ± 0.19	H3
y241	Wild soybean	Qing'an, Heilongjiang	4.50 ± 0.09	H1
y37	Wild soybean	Jidong, Heilongjiang	4.60 ± 0.07	H1
f454	Wild soybean	Heihe, Heilongjiang	4.62 ± 0.13	H3
f486	Wild soybean	Jianan, Heilongjiang	4.80 ± 0.13	H2
f415	Wild soybean	Xunke, Heilongjiang	5.05 ± 0.19	H3
y249	Wild soybean	Mulan, Heilongjiang	5.09 ± 0.18	H1
y6	Wild soybean	Jixian, Heilongjiang	5.11 ± 0.17	H1
f421	Wild soybean	Xunke, Heilongjiang	5.31 ± 0.10	H1
y7	Wild soybean	Jixian, Heilongjiang	5.96 ± 0.20	H1
y166	Wild soybean	Heihe, Heilongjiang	7.65 ± 0.25	H3
Heinong54	Cultivar	-	15.60 ± 0.40	H1
Kenfeng14	Cultivar	-	16.13 ± 0.64	H1
Heinong60	Cultivar	-	16.18 ± 0.15	H1
Kenfeng16	Cultivar	-	16.18 ± 0.25	H1
Heinong65	Cultivar	-	16.20 ± 0.35	H1
Kenfeng13	Cultivar	-	16.20 ± 0.69	H1
Kenfeng11	Cultivar	-	16.65 ± 0.57	H1
Kenfeng20	Cultivar	-	16.82 ± 0.24	H1
Kenfeng25	Cultivar	-	16.87 ± 0.64	H1
Heinong56	Cultivar	-	17.25 ± 0.33	H1
Kenfeng7	Cultivar	-	17.27 ± 0.15	H1
Hefeng35	Cultivar	-	17.35 ± 0.54	H1
Kenfeng23	Cultivar	-	17.36 ± 0.13	H1
Heinong58	Cultivar	-	17.60 ± 0.40	H1
Kennong26	Cultivar	-	17.76 ± 0.18	H1
Nenfeng19	Cultivar	-	17.87 ± 0.12	H1
Beidou5	Cultivar	-	17.91 ± 0.34	H1
Kendou30	Cultivar	-	17.93 ± 0.61	H1
Kenfeng17	Cultivar	-	18.20 ± 0.78	H1
Heinong53	Cultivar	-	18.20 ± 0.87	H1
Kangxian12	Cultivar	-	18.27 ± 0.23	H1
Ken05-2782	Cultivar	-	18.40 ± 0.20	H1
Suinong17	Cultivar	-	18.47 ± 0.31	H1
Suinong31	Cultivar	-	18.56 ± 0.55	H1
Suinong25	Cultivar	-	18.67 ± 0.81	H1
Hefeng45	Cultivar	-	18.78 ± 0.09	H1
Dongnong54	Cultivar	-	18.80 ± 0.40	H1
Suinong29	Cultivar	-	18.80 ± 0.92	H1
Heinong38	Cultivar	-	18.95 ± 0.50	H1
Sui05-6022	Cultivar	-	19.20 ± 0.92	H1
Suinong10	Cultivar	-	19.21 ± 0.75	H1
Suinong23	Cultivar	-	19.22 ± 0.16	H1
Suinong14	Cultivar	-	19.27 ± 0.12	H1
Suinong4	Cultivar	-	19.27 ± 0.12	H1
Suinong22	Cultivar	-	19.33 ± 0.23	H1
Dongnong55	Cultivar	-	19.47 ± 0.31	H1
Heinong48	Cultivar	-	19.49 ± 0.99	H1
Heinong52	Cultivar	-	19.53 ± 0.70	H1
Heihe38	Cultivar	-	19.61 ± 0.77	H1
Sui05-7418	Cultivar	-	19.77 ± 0.43	H1
Ken03-710	Cultivar	-	20.13 ± 0.23	H1
Sui04-5147	Cultivar	-	20.40 ± 0.35	H1
Dongnong52	Cultivar	-	20.43 ± 0.67	H1
Heinong37	Cultivar	-	20.47 ± 0.30	H1
Suinong26	Cultivar	-	20.74 ± 0.28	H1
Heihe33	Cultivar	-	21.47 ± 0.83	H1
Kangxian11	Cultivar	-	21.73 ± 0.12	H1
Kangxian7	Cultivar	-	24.71 ± 0.22	H1

## Sheet: Table S2
Table S2 Primers used in the study.
Name	Forword primer (5' to 3')	Reverse primer (5' to 3')	Function
Unigene104457_Z	ACCCGTAGAAACAACAACGAC	AGAAACCGAGGGCACCGTC	qRT-PCR
Unigene11350_Z	GATAACAAATCAGATTGACACC	ATGCGTGGACCTAAATTTGAG	qRT-PCR
Unigene13252_Z	GCCAATCAGATGGTGAGTTCC	AGTTGTTTACAAGTGGTTGC	qRT-PCR
Unigene15319_Z/Unigene75451_Z	CAACTCTATCTATGCGGTTTC	TGTGATCCTGAAGGGTGTAA	qRT-PCR
Unigene23339_Z	GCAGGGACCTTGTATGAATG	GTAGTAGGCGTTTTGAAGTTG	qRT-PCR
Unigene28049_Z	CAAGATGAAGGACGGTTGAC	CAAGGATGCATGGGACACTAG	qRT-PCR
Unigene28374_Z	AATTTGTTGATATGTTAGGTAGG	GACTACGGTTACATTTACAGG	qRT-PCR
Unigene35090_Z	CTCAATGGCCTCAAGCTCAGC	ACTATAACCTCTGATGCTGCC	qRT-PCR
Unigene6436_Z	CAAGGCGCGAACAAGAAGC	TCAGCGATCTCAAGGATGGA	qRT-PCR
Unigene73512_Z	CCCACATCACAAGCACTGGAG	ACAAGTCACCGCCACTCCC	qRT-PCR
SoyWRKY15a-RT	CTCATGACGACGGGTTGCAG	TGAGCTTCTC GATGCTCTCT AAG	qRT-PCR
SoyWRKY15b-RT	CCGTGACAAGGTTTAGAAACG	CACCCACTAC TAATTTCTTT GG	qRT-PCR
SoyWRKY15c-RT	CTCGTCGTCGCCGTCGCC	CGGCTAGAGGAACTGCCACACTTA	qRT-PCR
SoyWRKY15d-RT	CCTTCACACTCACGCTGTTGTC	GCACGGTTGTTTAGTGTCGGTG	qRT-PCR
ACTIN (Glyma18g52780)	ATCTTGACTGAGCGTGGTTATTCC	GCTGGTCCTGGCTGTCTCC	qRT-PCR
SoyWRKY15a-CDS	CTCCCATGGTGTAATTGCTCC	TTACCAAATC AACCACCACC CTTG	Amplification of CDS sequence
SoyWRKY15b-CDS	GACCAAGGCGATATAGCTAACAG	TAAATGATGG CTTGCGTTTC TAAAC	Amplification of CDS sequence
SoyWRKY15a-Genome	CTCCCATGGTGTAATTGCTCC	TTACCAAATC AACCACCACC CTTG	Amplification of Genomic sequence (ATG-TGA)
SoyWRKY15b-Genome	GACCAAGGCGATATAGCTAACAG	TAAATGATGG CTTGCGTTTC TAAAC	Amplification of Genomic sequence (ATG-TGA)
SoyWRKY15a-Promoter-2k	TCTACCCAATATTTATTATGCTCG	AGAGGAGGAA TCGTTAAGGT TCC	Amplification of promoter (2k)
SoyWRKY15a-Promoter-1k	CAATCACAACTTATTATATAAAACTAACGATG	AGAGGAGGAATCGTTAAGGTTCC	Amplification of promoter (1k)
SoyWRKY15a-LUC	CTG aagctt TATGAAATAATCTATATATCTATAATAAC#	CTG ggatcc AGTTGGAGCA ATTACACCAT GGGAG	Transient expression
SoyWRKY15a-LUC-CT5	GTTTAATTCTCCTCTCTCTCTCTTTCTCTCTTACACCC	GGGTGTAAGAGAGAAAGAGAGAGAGAGGAGAATTAAAC	Transient expression
SoyWRKY15a-LUC-CT0	TTGTTTAATTCTCCTTCTCTCTTACACCCTTC	GAAGGGTGTAAGAGAGAAGGAGAATTAAACAA	Transient expression
SoyWRKY15a-LUC-CT6	GTTTAATTCTCCTCTCTCTCTCTCTTTCTCTCTTACACCC	GGGTGTAAGAGAGAAAGAGAGAGAGAGAGGAGAATTAAAC	Transient expression
# Lowercase letters indicate the restriction endonuclease sites
Primers used in the present work were commercially synthesized in BGI (Beijing, China).

## Sheet: Table S3
Table S3 General information about the RNA-seq libraries.
Sample	Aceession	Sequencing strategy	Total Reads	Tissues
Z	ZYD00006	PE90a	52834374	unfertilized flower buds, flowers, F3, F5 and F7
ZA	ZYD00006	SE50b	12052234	Flowers, F3, F5 and F7
SA	SN14	SE50b	11760528	Flowers, F3, F5 and F7
a PE90 is abbreviated from the paired-end 90 bp.
b SE50 is abbreviated from the single-end 50 bp.

## Sheet: Table S4
Table S4 Candidate regulatory DEGs and QTLs affecting seed weight/size.
UnigeneID	Up-Down-Regulation(SA/ZA)	log2 Ratio(SA/ZA)	Williams 82 genome (Glyma.Wm82.a1)				Williams 82 genome (Glyma.Wm82.a2)				TF family	Best Arabidopsis Gene in TAIR10			Located in QTL (Glyma.Wm82.a1)	Located in QTL (Glyma.Wm82.a2)	qRT-PCR
			GeneID	Chromosome	Start	End	GeneID	Chromosome	Start	End		GeneID	Gene symbol	Definition
Unigene100674_Z	UP	1.68602	Glyma18g53440	Gm18	61720443	61721988	Glyma.18g297100	Gm18	57422306	57423754	LBD	AT3G02550.1	LBD41	LOB domain-containing protein 41
Unigene102076_Z	DOWN	1.45652	Glyma20g33800	Gm20	42295186	42297489	Glyma.20g195900	Gm20	43410496	43413011	ERF	AT5G07580.1	NA	Integrase-type DNA-binding superfamily protein	Seed weight 36-5,Seed weight 15-5	Seed weight 15-5;Seed weight 36-5
Unigene102206_Z	DOWN	1.22825	Glyma17g15380	Gm17	12113460	12115719	Glyma.17g144700	Gm17	11842537	11844642	HD-ZIP	AT4G16780.1	ATHB-2,ATHB2,HAT4,HB-2	homeobox protein 2	Seed weight 13-5
Unigene102475_Z	DOWN	1.72832	Glyma04g08901	Gm04	7008327	7010401	Glyma.04g084000	Gm04	7084285	7086468	ERF	AT5G11590.1	TINY2	Integrase-type DNA-binding superfamily protein	Seed volume 1-9	Seed volume 1-9
Unigene102786_Z	UP	1.4271	Glyma19g40250	Gm19	46672879	46677247	Glyma.19g214900	Gm19	46791169	46795526	MYB	AT2G47460.1	ATMYB12,MYB12,PFG1	myb domain protein 12	Seed weight 12-3	Seed weight 12-3
Unigene103917_Z	UP	2.5177	Glyma16g01296	Gm16	934884	939586	Glyma.16g010500	Gm16	933257	937925	C3H	AT5G66840.1	NA	SAP domain-containing protein
Unigene104306_Z	DOWN	1.02424	Glyma01g37470	Gm01	49821774	49824393	Glyma.01g169600	Gm01	50706222	50708849	MIKC	AT3G54340.1	AP3,ATAP3	K-box region and MADS-box transcription factor family protein	Seed weight 18-1.1,Seed weight 15-2	Seed weight 7-4;Seed weight 18-1.1;Seed weight 15-2
Unigene104457_Z	DOWN	1.01403	Glyma01g39740	Gm01	51613143	51614901	Glyma.01g190100	Gm01	52500163	52502529	MYB	AT4G37260.1	ATMYB73,MYB73	myb domain protein 73	Seed weight 18-1.1	Seed weight 29-3;Seed weight 30-1	yes
Unigene104549_Z	DOWN	1.01376	Glyma06g20230	Gm06	16658605	16661224	Glyma.06g190200	Gm06	16703967	16706492	HD-ZIP	AT3G01470.1	ATHB-1,ATHB1,HAT5,HB-1,HD-ZIP-1	homeobox 1	Seed weight 36-16,Seed weight 16-2,Seed weight 31-2,Seed weight 40-2,Seed weight 6-5	Seed weight 36-16;Seed weight 16-2;Seed weight 31-2;Seed weight 40-2;Seed weight 6-5
Unigene105405_Z	DOWN	1.85385	Glyma18g53954	Gm18	62216823	62219182	Glyma.18g301500	Gm18	57926526	57928866	NAC	AT5G13180.1	ANAC083,NAC083,VNI2	NAC domain containing protein 83
Unigene105664_Z	DOWN	1.03201	Glyma17g07420	Gm17	5413812	5415804	Glyma.17g066600	Gm17	5146337	5148259	CO-like	AT5G57660.1	ATCOL5,COL5	CONSTANS-like 5	Seed weight 21-2,Seed weight 22-3,Seed weight 22-4,Seed weight 14-1	Seed weight 21-2;Seed weight 22-3;Seed weight 22-4;Seed weight 14-1
Unigene10581_Z	DOWN	1.49128	Glyma13g35560	Gm13	37005992	37008405	Glyma.13g280000	Gm13	38147198	38149541	NAC	AT3G15510.1	ANAC056,ATNAC2,NAC2,NARS1	NAC domain containing protein 2
Unigene10659_Z	UP	1.22155	Glyma09g06730	Gm09	5470293	5477344	Glyma.09g059700	Gm09	5513108	5520158	HB-PHD	AT4G29940.1	PRHA	pathogenesis related homeodomain protein A	Seed weight 35-6,Seed weight 10-10	Seed weight 35-6
Unigene110460_Z	DOWN	1.04304	Glyma16g01980	Gm16	1509228	1522759	Glyma.16g017400	Gm16	1526133	1539596	MYB_related	AT1G01060.4	LHY,LHY1	Homeodomain-like superfamily protein
Unigene110904_Z	UP	1.06743	Glyma07g36180	Gm07	41574793	41581887	Glyma.07g234200	Gm07	41521081	41528149	SBP	AT2G47070.1	SPL1	squamosa promoter binding protein-like 1	Seed weight 12-1	Seed weight 12-1
Unigene112561_Z	DOWN	2.32779	Glyma12g31480	Gm12	35066773	35070701	Glyma.12g188800	Gm12	35041693	35045547	TALE	AT2G35940.1	BLH1,EDA29	BEL1-like homeodomain 1	Seed weight 35-4,Seed weight 13-8	Seed weight 35-4;Seed weight 13-8
Unigene112646_Z	DOWN	1.2429	Glyma10g43190	Gm10	49972375	49977698	Glyma.10g285900	Gm10	50569503	50574849	TCP	AT5G23280.1	NA	TCP family transcription factor
Unigene11350_Z	DOWN	2.71368	Glyma04g02980	Gm04	2155604	2159914	Glyma.04g027200	Gm04	2212804	2216847	MIKC	AT3G54340.1	AP3,ATAP3	K-box region and MADS-box transcription factor family protein	Seed volume 1-9	Seed volume 1-9	yes
Unigene113931_Z	DOWN	1.3949	Glyma06g13890	Gm06	10972823	10974658	Glyma.06g133800	Gm06	11001171	11002938	HD-ZIP	AT2G46680.1	ATHB-7,ATHB7,HB-7	homeobox 7
Unigene11405_Z	DOWN	2.27264	Glyma19g28476	Gm19	35972068	35973871	Glyma.19g108800	Gm19	36152702	36154505	NAC	AT3G04070.2	anac047,NAC047	NAC domain containing protein 47	Seed weight 4-3	Seed weight 4-3
Unigene11444_Z	DOWN	3.00586	Glyma02g42140	Gm02	47200438	47202827	Glyma.02g254200	Gm02	44112232	44114503	MYB	AT2G38090.1	NA	Duplicated homeodomain-like superfamily protein
Unigene117395_Z	DOWN	1.67571	Glyma13g06811	Gm13	6962752	6984736	Glyma.13g052100	Gm13	14902730	14924713	MIKC	AT5G60910.1	AGL8,FUL	AGAMOUS-like 8
Unigene117457_Z	DOWN	2.63035	Glyma16g25250	Gm16	29193949	29195319	Glyma.16g138400	Gm16	29560913	29562163	MYB_related	AT1G75250.1	ATRL6,RL6,RSM3	RAD-like 6
Unigene11786_Z	DOWN	1.50836	Glyma19g45030	Gm19	50275755	50289348	Glyma.19g260900	Gm19	50396380	50409947	MYB_related	AT1G01060.1	LHY,LHY1	Homeodomain-like superfamily protein
Unigene118277_Z	UP	1.05117	Glyma10g42660	Gm10	49542529	49549140	Glyma.10g280000	Gm10	50139642	50146154	C2H2	AT2G02070.1	AtIDD5,IDD5	indeterminate(ID)-domain 5
Unigene118831_Z	DOWN	1.56459	Glyma04g34720	Gm04	40916930	40919860	Glyma.04g177300	Gm04	44077247	44080103	MYB_related	AT1G74840.1	NA	Homeodomain-like superfamily protein	Seed weight 36-15	Seed weight 36-15
Unigene120343_Z	DOWN	12.9832	Glyma19g14230	Gm19	17230733	17236763	Glyma.19g061600	Gm19	12792394	12797903	MYB	AT5G40350.1	AtMYB24,MYB24	myb domain protein 24		Seed weight 13-10
Unigene1296_Z	DOWN	1.46708	Glyma10g40400	Gm10	47827094	47828677	Glyma.10g257900	Gm10	48422948	48424339	C2H2	AT5G67450.1	AZF1,ZF1	zinc-finger protein 1
Unigene13252_Z	DOWN	1.61729	Glyma12g31020	Gm12	34646918	34650160	Glyma.12g184700	Gm12	34608320	34611560	G2-like	AT3G04030.3	NA	Homeodomain-like superfamily protein	Seed weight 35-4	Seed weight 35-4	yes
Unigene13385_Z	DOWN	1.1073	Glyma16g01980	Gm16	1509228	1522759	Glyma.16g017400	Gm16	1526133	1539596	MYB_related	AT1G01060.4	LHY,LHY1	Homeodomain-like superfamily protein
Unigene13535_Z	DOWN	1.46192	Glyma06g13890	Gm06	10972823	10974658	Glyma.06g133800	Gm06	11001171	11002938	HD-ZIP	AT2G46680.1	ATHB-7,ATHB7,HB-7	homeobox 7
Unigene13573_Z	DOWN	2.21885	Glyma10g05560	Gm10	4346521	4352186	Glyma.10g048500	Gm10	4363155	4368939	MYB_related	AT3G09600.1	NA	Homeodomain-like superfamily protein
Unigene13590_Z	DOWN	1.74908	Glyma06g02990	Gm06	2086615	2090669	Glyma.06g027200	Gm06	2104472	2108449	MIKC	AT3G54340.1	AP3,ATAP3	K-box region and MADS-box transcription factor family protein
Unigene13623_Z	DOWN	2.72206	Glyma10g41930	Gm10	48945253	48946970	Glyma.10g273000	Gm10	49546837	49548462	MYB	AT1G68320.1	AtMYB62,BW62B,BW62C,MYB62	myb domain protein 62
Unigene14613_Z	UP	1.08434	Glyma07g15450	Gm07	15266311	15268619	Glyma.07g128700	Gm07	15353412	15355692	HRT-like	AT5G56780.1	ATET2,ET2	effector of transcription2
Unigene15319_Z	DOWN	1.68393	Glyma17g10970	Gm17	8247753	8249783	Glyma.17g101500	Gm17	7978357	7980301	NAC	AT5G61430.1	ANAC100,ATNAC5,NAC100	NAC domain containing protein 100	Seed weight 30-7,Seed weight 18-2	Seed weight 18-2;Seed weight 13-5	yes
Unigene15762_Z	UP	1.25718	Glyma11g31234	Gm11	32306772	32315445	Glyma.11g197900	Gm11	27469452	27478048	B3	AT2G30470.1	HSI2,VAL1	high-level expression of sugar-inducible gene 2	Seed weight 32-1,Seed weight 36-11,Seed weight 10-3,Seed weight 35-9	Seed weight 10-3;Seed weight 36-11;Seed weight 32-1
Unigene16063_Z	DOWN	2.17578	Glyma02g12266	Gm02	10547669	10551693	Glyma.02g110200	Gm02	10629371	10633363	MYB	AT5G15310.1	ATMIXTA,ATMYB16,MYB16	myb domain protein 16
Unigene17405_Z	UP	1.38493	Glyma16g30180	Gm16	33826554	33831319	Glyma.16g182400	Gm16	34323618	34328331	Nin-like	AT1G64530.1	NA	Plant regulator RWP-RK family protein
Unigene17654_Z	UP	1.11613	Glyma14g09190	Gm14	7208889	7211006	Glyma.14g083700	Gm14	7316262	7318345	HSF	AT1G46264.1	AT-HSFB4,HSFB4,SCZ	heat shock transcription factor B4	Seed weight 36-14	Seed weight 36-14
Unigene18378_Z	DOWN	4.39817	Glyma19g00930	Gm19	602954	607456	Glyma.19g006500	Gm19	642960	647456	MYB	AT3G27810.1	ATMYB21,ATMYB3,MYB21	myb domain protein 21	Seed weight 3-6	Seed weight 3-6
Unigene18548_Z	DOWN	1.39288	Glyma03g02210	Gm03	1968281	1975895	Glyma.03g019400	Gm03	1977661	1985026	MIKC	AT2G45650.1	AGL6	AGAMOUS-like 6
Unigene18635_Z	DOWN	1.39052	Glyma05g01390	Gm05	905636	907987	Glyma.05g030000	Gm05	2581123	2583418	HD-ZIP	AT3G01470.1	ATHB-1,ATHB1,HAT5,HB-1,HD-ZIP-1	homeobox 1
Unigene18983_Z	DOWN	2.32779	Glyma03g32116	Gm03	39919341	39926536	Glyma.03g164200	Gm03	37902284	37909534	NAC	AT4G28530.1	anac074,NAC074	NAC domain containing protein 74
Unigene19166_Z	DOWN	1.71213	Glyma16g34340	Gm16	36973403	36977942	Glyma.16g217700	Gm16	37466285	37470876	MYB_related	AT1G18330.1	EPR1,RVE7	Homeodomain-like superfamily protein
Unigene19672_Z	DOWN	3.02576	Glyma02g07700	Gm02	6082277	6085073	Glyma.02g070000	Gm02	6157247	6159952	NAC	AT3G04070.2	anac047,NAC047	NAC domain containing protein 47
Unigene1979_Z	DOWN	3.17578	Glyma12g04670	Gm12	3085315	3088311	Glyma.12g042800	Gm12	3090607	3093670	bHLH	AT4G34530.1	CIB1	cryptochrome-interacting basic-helix-loop-helix 1	Seed weight 16-3	Seed weight 16-3
Unigene19941_Z	UP	1.04477	Glyma17g08980	Gm17	6650206	6659015	Glyma.17g082100	Gm17	6385766	6394555	bHLH	AT5G08130.2	BIM1	basic helix-loop-helix (bHLH) DNA-binding superfamily protein
Unigene20212_Z	DOWN	1.95339	Glyma05g20710	Gm05	24873227	24875484	Glyma.05g096500	Gm05	25268507	25270718	WRKY	AT2G23320.1	WRKY15	WRKY DNA-binding protein 15	Seed weight 37-12,Seed weight 36-13,Seed weight 36-9,Seed weight 34-9	Seed weight 25-1;Seed weight 34-9;Seed weight 36-9;Seed weight 36-13	yes
Unigene20391_Z	DOWN	1.27435	Glyma20g36140	Gm20	44361445	44367040	Glyma.20g219100	Gm20	45490419	45496014	C3H	AT3G02830.1	ZFN1	zinc finger protein 1	Seed weight 36-5	Seed weight 36-5
Unigene20906_Z	DOWN	1.14438	Glyma13g38910	Gm13	39624254	39629437	Glyma.13g312900	Gm13	40803230	40808367	TALE	AT2G35940.1	BLH1,EDA29	BEL1-like homeodomain 1
Unigene21043_Z	DOWN	1.82299	Glyma16g04670	Gm16	3926537	3928215	Glyma.16g042300	Gm16	3947147	3948597	GATA	AT4G32890.1	GATA9	GATA transcription factor 9	Seed weight 2-6,Seed weight 4-4	Seed weight 2-6;Seed weight 4-4
Unigene21529_Z	DOWN	2.41394	Glyma19g45030	Gm19	50275755	50289348	Glyma.19g260900	Gm19	50396380	50409947	MYB_related	AT1G01060.1	LHY,LHY1	Homeodomain-like superfamily protein
Unigene21569_Z	DOWN	3.17578	Glyma15g08480	Gm15	6001686	6005295	Glyma.15g078300	Gm15	6020602	6024367	NAC	AT4G28500.1	ANAC073,NAC073,SND2	NAC domain containing protein 73	Seed weight 11-2	Seed weight 11-2
Unigene2157_Z	DOWN	1.46154	Glyma12g06880	Gm12	4679868	4681949	Glyma.12g063800	Gm12	4680402	4682246	Dof	AT3G55370.1	OBP3	OBF-binding protein 3	Seed weight 13-7	Seed weight 13-7
Unigene21793_Z	DOWN	1.06887	Glyma15g02130	Gm15	1412972	1414191	Glyma.15g018400	Gm15	1412382	1413465	ERF	AT5G11590.1	TINY2	Integrase-type DNA-binding superfamily protein		Seed volume 1-1
Unigene2189_Z	DOWN	1.66882	Glyma12g22880	Gm12	25002457	25004797	Glyma.12g149100	Gm12	21206948	21209333	NAC	AT4G27410.2	ANAC072,RD26	NAC (No Apical Meristem) domain transcriptional regulator superfamily protein	Seed weight 35-4
Unigene22513_Z	DOWN	3.77845	Glyma09g29800	Gm09	36629959	36634702	Glyma.09g167900	Gm09	39203315	39207834	MYB_related	AT1G18330.1	EPR1,RVE7	Homeodomain-like superfamily protein	Seed weight 21-3,Seed weight 27-3,Seed weight 3-4	Seed weight 21-3;Seed weight 27-3;Seed weight 3-4
Unigene23339_Z	DOWN	2.91275	Glyma08g04670	Gm08	3332484	3334322	Glyma.08g042100	Gm08	3336857	3338601	MYB	AT1G68320.1	AtMYB62,BW62B,BW62C,MYB62	myb domain protein 62	Seed weight 34-10	Seed weight 34-10	yes
Unigene23474_Z	UP	1.12879	Glyma14g38940	Gm14	48094947	48103242	Glyma.14g208500	Gm14	47412802	47421148	ARF	AT5G37020.1	ARF8,ATARF8	auxin response factor 8
Unigene23513_Z	DOWN	2.85596	Glyma13g05540	Gm13	5864959	5867382	Glyma.13g062000	Gm13	15953721	15955834	NAC	AT5G61430.1	ANAC100,ATNAC5,NAC100	NAC domain containing protein 100
Unigene24793_Z	DOWN	2.13514	Glyma11g36010	Gm11	37561017	37566994	Glyma.11g236300	Gm11	33112560	33118486	bZIP	AT5G65210.1	TGA1	bZIP transcription factor family protein	Seed weight 32-1,Seed weight 34-14	Seed weight 34-14;Seed weight 32-1
Unigene25394_Z	DOWN	2.701	Glyma02g12220	Gm02	10443571	10445593	Glyma.02g109800	Gm02	10525394	10527411	NAC	AT1G69490.1	ANAC029,ATNAP,NAP	NAC-like, activated by AP3/PI
Unigene25414_Z	DOWN	2.16813	Glyma19g45030	Gm19	50275755	50289348	Glyma.19g260900	Gm19	50396380	50409947	MYB_related	AT1G01060.1	LHY,LHY1	Homeodomain-like superfamily protein
Unigene25975_Z	DOWN	1.8583	Glyma07g05660	Gm07	4290674	4293496	Glyma.07g050600	Gm07	4330571	4333242	NAC	AT2G46770.1	ANAC043,EMB2301,NST1	NAC (No Apical Meristem) domain transcriptional regulator superfamily protein	Seed volume 1-6	Seed volume 1-6
Unigene26236_Z	DOWN	3.96005	Glyma19g34881	Gm19	42448120	42456022	Glyma.19g165600	Gm19	42649393	42657126	NAC	AT4G28530.1	anac074,NAC074	NAC domain containing protein 74	Seed weight 35-7,Seed weight 34-7,Seed weight 5-1,Seed weight 15-7,Seed weight 17-1,Seed volume 1-7,Seed volume 1-8	Seed weight 35-7;Seed weight 34-7;Seed weight 5-1;Seed weight 15-7;Seed weight 17-1;Seed volume 1-7;Seed volume 1-8
Unigene26619_Z	UP	1.65466	Glyma11g14490	Gm11	10335401	10338538	Glyma.11g136600	Gm11	10366710	10369847	G2-like	AT3G46640.1	LUX,PCL1	Homeodomain-like superfamily protein	Seed weight 20-1,Seed weight 20-4,Seed weight 20-3	Seed weight 20-1;Seed weight 20-4;Seed weight 11-1;Seed weight 20-3;Seed weight 32-1;Seed weight 4-1
Unigene27253_Z	DOWN	1.17092	Glyma07g17660	Gm07	17412013	17414602	Glyma.07g146300	Gm07	17497437	17499998	MYB	AT2G38090.1	NA	Duplicated homeodomain-like superfamily protein
Unigene27489_Z	DOWN	3.06475	Glyma02g07700	Gm02	6082277	6085073	Glyma.02g070000	Gm02	6157247	6159952	NAC	AT3G04070.2	anac047,NAC047	NAC domain containing protein 47
Unigene27490_Z	UP	1.09368	Glyma06g17980	Gm06	14301588	14311112	Glyma.06g171400	Gm06	14344248	14353747	Trihelix	AT5G63420.1	emb2746	RNA-metabolising metallo-beta-lactamase family protein
Unigene2760_Z	DOWN	3.91275	Glyma16g32070	Gm16	35256457	35258288	Glyma.16g196200	Gm16	35760178	35761852	HSF	AT5G62020.1	AT-HSFB2A,HSFB2A	heat shock transcription factor B2A
Unigene2779_Z	UP	1.14253	Glyma20g24366	Gm20	34050190	34057264	Glyma.20g109400	Gm20	35189645	35196660	C2H2	AT2G02080.1	AtIDD4,IDD4	indeterminate(ID)-domain 4	Seed weight 24-3,Seed weight 29-5,Seed weight 36-5	Seed weight 24-3;Seed weight 29-5;Seed weight 36-5
Unigene27981_Z	DOWN	1.21231	Glyma10g22390	Gm10	28500279	28506009	Glyma.10g116600	Gm10	29253589	29259287	AP2	AT4G36920.1	AP2,FL1,FLO2	Integrase-type DNA-binding superfamily protein
Unigene28012_Z	DOWN	2.52942	Glyma14g09540	Gm14	7637243	7638670	Glyma.14g086500	Gm14	7741853	7743167	MYB	AT4G37260.1	ATMYB73,MYB73	myb domain protein 73	Seed weight 36-14	Seed weight 36-14
Unigene28049_Z	DOWN	2.15025	Glyma06g38410	Gm06	41306757	41309130	Glyma.06g248900	Gm06	42013055	42015422	NAC	AT4G27410.2	ANAC072,RD26	NAC (No Apical Meristem) domain transcriptional regulator superfamily protein	Seed weight 34-2,Seed weight 35-2,Seed weight 15-1,Seed weight 34-16,Seed weight 16-1,Seed weight 19-1	Seed weight 34-2;Seed weight 35-2;Seed weight 15-1;Seed weight 34-16;Seed weight 16-1;Seed weight 19-1	yes
Unigene28053_Z	UP	1.08434	Glyma16g28250	Gm16	32233028	32236911	Glyma.16g167600	Gm16	32731192	32735019	Trihelix	AT1G76890.2	AT-GT2,GT2	Duplicated homeodomain-like superfamily protein
Unigene28242_Z	DOWN	2.33737	Glyma09g29800	Gm09	36629959	36634702	Glyma.09g167900	Gm09	39203315	39207834	MYB_related	AT1G18330.1	EPR1,RVE7	Homeodomain-like superfamily protein	Seed weight 21-3,Seed weight 27-3,Seed weight 3-4	Seed weight 21-3;Seed weight 27-3;Seed weight 3-4
Unigene28328_Z	DOWN	1.22171	Glyma16g01980	Gm16	1509228	1522759	Glyma.16g017400	Gm16	1526133	1539596	MYB_related	AT1G01060.4	LHY,LHY1	Homeodomain-like superfamily protein
Unigene28374_Z	DOWN	1.96738	Glyma13g19910	Gm13	23403984	23410910	Glyma.13g136300	Gm13	24890942	24897925	MYB_related	AT3G09600.1	NA	Homeodomain-like superfamily protein	Seed weight 10-7	Seed weight 10-7	yes
Unigene29083_Z	DOWN	1.51487	Glyma08g40705	Gm08	40464382	40467193	Glyma.08g295800	Gm08	41100889	41103542	HD-ZIP	AT3G01470.1	ATHB-1,ATHB1,HAT5,HB-1,HD-ZIP-1	homeobox 1	Seed weight 34-1,Seed weight 36-1,Seed weight 34-13	Seed weight 34-13;Seed weight 34-1;Seed weight 36-1
Unigene2976_Z	UP	1.09343	Glyma07g36180	Gm07	41574793	41581887	Glyma.07g234200	Gm07	41521081	41528149	SBP	AT2G47070.1	SPL1	squamosa promoter binding protein-like 1	Seed weight 12-1	Seed weight 12-1
Unigene31445_Z	DOWN	13.6499	Glyma05g08690	Gm05	8565909	8569095	Glyma.05g006100	Gm05	551907	555035	MYB	AT3G27810.1	ATMYB21,ATMYB3,MYB21	myb domain protein 21	Seed weight 34-9,Seed weight 36-9,Seed weight 6-4
Unigene31926_Z	DOWN	1.64057	Glyma20g16920	Gm20	23762132	23763201	Glyma.20g070100	Gm20	24897324	24898925	ERF	AT5G07580.1	NA	Integrase-type DNA-binding superfamily protein	Seed weight 34-5,Seed weight 35-5,Seed weight 8-1	Seed weight 34-5;Seed weight 35-5;Seed weight 8-1
Unigene3205_Z	DOWN	1.10822	Glyma13g40370	Gm13	40869519	40871735	Glyma.13g328500	Gm13	42316419	42318612	LBD	AT2G28500.1	LBD11	LOB domain-containing protein 11
Unigene32223_Z	DOWN	1.96586	Glyma03g42260	Gm03	47503471	47512218	Glyma.03g261800	Gm03	45502100	45510812	MYB_related	AT1G01060.1	LHY,LHY1	Homeodomain-like superfamily protein
Unigene32310_Z	DOWN	2.25378	Glyma18g51320	Gm18	60245125	60247910	Glyma.18g278100	Gm18	55964515	55967181	CO-like	AT3G02380.1	ATCOL2,COL2	CONSTANS-like 2
Unigene32670_Z	DOWN	1.21764	Glyma18g51320	Gm18	60245125	60247910	Glyma.18g278100	Gm18	55964515	55967181	CO-like	AT3G02380.1	ATCOL2,COL2	CONSTANS-like 2
Unigene32992_Z	DOWN	2.1561	Glyma01g37370	Gm01	49725133	49728656	Glyma.01g168500	Gm01	50609598	50613102	DBB	AT4G38960.1	NA	B-box type zinc finger family protein	Seed weight 18-1.1,Seed weight 15-2,Seed weight 7-4	Seed weight 7-4;Seed weight 18-1.1;Seed weight 15-2
Unigene33034_Z	DOWN	2.05648	Glyma03g14440	Gm03	18398573	18400895	Glyma.03g078000	Gm03	19369412	19372059	MYB	AT2G38090.1	NA	Duplicated homeodomain-like superfamily protein
Unigene33888_Z	UP	1.83466	Glyma15g19360	Gm15	16631690	16633549	Glyma.15g176000	Gm15	16596569	16598361	MYB	AT5G35550.1	ATMYB123,ATTT2,MYB123,TT2	Duplicated homeodomain-like superfamily protein	Seed weight 2-3,Seed weight 33-2,Seed weight 6-1	Seed weight 2-3;Seed weight 34-12;Seed weight 33-2;Seed weight 6-1
Unigene34093_Z	DOWN	1.17578	Glyma08g18470	Gm08	13867947	13872796	Glyma.08g173400	Gm08	13802696	13807486	NAC	AT1G56010.2	anac021,ANAC022,NAC1	NAC domain containing protein 1	Seed weight 35-1,Seed weight 34-13	Seed weight 34-13;Seed weight 35-1
Unigene3480_Z	UP	1.6346	Glyma13g00540	Gm13	277920	283580	Glyma.13g100500	Gm13	21577289	21583007	HB-PHD	AT4G29940.1	PRHA	pathogenesis related homeodomain protein A
Unigene35090_Z	DOWN	1.82689	Glyma14g08101	Gm14	6123305	6124447	Glyma.14g074500	Gm14	6234505	6235492	MYB_related	AT4G39250.1	ATRL1,RL1,RSM2	RAD-like 1	Seed weight 36-14	Seed weight 36-14	yes
Unigene35980_Z	DOWN	1.16936	Glyma06g47220	Gm06	49729539	49735850	Glyma.06g314400	Gm06	50330560	50336864	bZIP	AT3G56850.1	AREB3,DPBF3	ABA-responsive element binding protein 3
Unigene35982_Z	DOWN	2.83183	Glyma03g42260	Gm03	47503471	47512218	Glyma.03g261800	Gm03	45502100	45510812	MYB_related	AT1G01060.1	LHY,LHY1	Homeodomain-like superfamily protein
Unigene36064_Z	DOWN	1.04148	Glyma04g01151	Gm04	724969	729449	Glyma.04g009600	Gm04	763895	768434	TALE	AT4G34610.1	BLH6	BEL1-like homeodomain 6	Seed volume 1-9	Seed volume 1-9
Unigene36591_Z	UP	1.18679	Glyma01g39040	Gm01	51015840	51018131	Glyma.01g183700	Gm01	51902646	51904913	G2-like	AT4G37180.1	NA	Homeodomain-like superfamily protein	Seed weight 18-1.1,Seed weight 15-2	Seed weight 18-1.1;Seed weight 15-2
Unigene3979_Z	DOWN	2.12133	Glyma15g18070	Gm15	14527125	14535955	Glyma.15g166800	Gm15	14543290	14551892	bHLH	AT5G57150.1	NA	basic helix-loop-helix (bHLH) DNA-binding superfamily protein	Seed weight 2-3,Seed weight 33-2,Seed weight 6-1	Seed weight 2-3;Seed weight 34-12;Seed weight 33-2;Seed weight 6-1
Unigene40128_Z	DOWN	3.96669	Glyma12g04670	Gm12	3085315	3088311	Glyma.12g042800	Gm12	3090607	3093670	bHLH	AT4G34530.1	CIB1	cryptochrome-interacting basic-helix-loop-helix 1	Seed weight 16-3	Seed weight 16-3
Unigene41548_Z	UP	1.16923	Glyma13g31090	Gm13	33550137	33552444	Glyma.13g237400	Gm13	34762356	34764434	SBP	AT2G33810.1	SPL3	squamosa promoter binding protein-like 3
Unigene4198_Z	UP	1.07215	Glyma10g42660	Gm10	49542529	49549140	Glyma.10g280000	Gm10	50139642	50146154	C2H2	AT2G02070.1	AtIDD5,IDD5	indeterminate(ID)-domain 5
Unigene42171_Z	DOWN	5.21531	Glyma13g05540	Gm13	5864959	5867382	Glyma.13g062000	Gm13	15953721	15955834	NAC	AT5G61430.1	ANAC100,ATNAC5,NAC100	NAC domain containing protein 100
Unigene42438_Z	DOWN	1.62253	Glyma12g06880	Gm12	4679868	4681949	Glyma.12g063800	Gm12	4680402	4682246	Dof	AT3G55370.1	OBP3	OBF-binding protein 3	Seed weight 13-7	Seed weight 13-7
Unigene42498_Z	DOWN	2.07986	Glyma18g50371	Gm18	59519559	59522059	Glyma.18g268700	Gm18	55247696	55250091	TCP	AT3G02150.2	PTF1,TCP13,TFPD	plastid transcription factor 1
Unigene42955_Z	UP	1.0152	Glyma13g24370	Gm13	27785332	27795037	Glyma.13g175200	Gm13	28979340	28989140	HB-other	AT1G28420.1	HB-1	homeobox-1	Seed weight 15-3,Seed weight 6-6	Seed weight 15-3;Seed weight 6-6
Unigene43605_Z	DOWN	1.74282	Glyma20g39220	Gm20	46615069	46619160	Glyma.20g248100	Gm20	47747696	47750541	bHLH	AT1G05805.1	NA	basic helix-loop-helix (bHLH) DNA-binding superfamily protein
Unigene44372_Z	DOWN	1.26889	Glyma01g22260	Gm01	27963646	27965402	Glyma.01g087500	Gm01	26423047	26424870	RAV	AT1G25560.1	EDF1,TEM1	AP2/B3 transcription factor family protein	Seed weight 35-10	Seed weight 35-10;Seed weight 18-1.1;Seed weight 15-2
Unigene45192_Z	DOWN	1.27595	Glyma17g10920	Gm17	8207249	8210723	Glyma.17g101000	Gm17	7937950	7941204	Dof	AT3G47500.1	CDF3	cycling DOF factor 3	Seed weight 30-7,Seed weight 18-2	Seed weight 18-2;Seed weight 13-5
Unigene47287_Z	UP	1.50872	Glyma07g32180	Gm07	37073546	37083704	Glyma.07g201200	Gm07	36970118	36980260	HB-other	AT1G28420.1	HB-1	homeobox-1
Unigene47377_Z	UP	1.23838	Glyma13g19060	Gm13	22649292	22652315	Glyma.13g128500	Gm13	24135226	24139479	MYB_related	AT5G41020.1	NA	myb family transcription factor	Seed weight 3-2	Seed weight 3-2
Unigene47460_Z	DOWN	1.31519	Glyma10g43190	Gm10	49972375	49977698	Glyma.10g285900	Gm10	50569503	50574849	TCP	AT5G23280.1	NA	TCP family transcription factor
Unigene48002_Z	DOWN	2.26889	Glyma19g42280	Gm19	48294125	48299090	Glyma.19g234500	Gm19	48415851	48420752	C2H2	AT1G03840.1	MGP	C2H2 and C2HC zinc fingers superfamily protein
Unigene4871_Z	UP	1.31607	Glyma05g06070	Gm05	5630454	5637514	Glyma.05g070200	Gm05	7347545	7354517	ARR-B	AT4G18020.1	APRR2,PRR2	CheY-like two-component responsive regulator family protein		Seed weight 25-1
Unigene52510_Z	DOWN	1.96933	Glyma01g06150	Gm01	6047155	6049059	Glyma.01g051300	Gm01	6060477	6062256	NAC	AT1G69490.1	ANAC029,ATNAP,NAP	NAC-like, activated by AP3/PI	Seed weight 18-1.1,Seed weight 15-2	Seed weight 18-1.1;Seed weight 15-2
Unigene52511_Z	DOWN	2.59082	Glyma01g06150	Gm01	6047155	6049059	Glyma.01g051300	Gm01	6060477	6062256	NAC	AT1G69490.1	ANAC029,ATNAP,NAP	NAC-like, activated by AP3/PI	Seed weight 18-1.1,Seed weight 15-2	Seed weight 18-1.1;Seed weight 15-2
Unigene53209_Z	DOWN	1.69773	Glyma19g43690	Gm19	49255635	49259872	Glyma.19g247600	Gm19	49376957	49381252	G2-like	AT5G29000.2	NA	Homeodomain-like superfamily protein
Unigene53255_Z	UP	1.0027	Glyma06g44290	Gm06	47216236	47231156	Glyma.06g288900	Gm06	47747596	47762326	HB-other	AT5G44180.1	NA	Homeodomain-like transcriptional regulator	Seed weight 36-2,Seed weight 24-1	Seed weight 36-2;Seed weight 24-1;Seed weight 34-16
Unigene53294_Z	DOWN	2.74282	Glyma04g04760	Gm04	3531780	3533572	Glyma.04g044900	Gm04	3586957	3589247	C2H2	AT1G27730.1	STZ,ZAT10	salt tolerance zinc finger	Seed volume 1-9	Seed volume 1-9
Unigene53463_Z	DOWN	2.44643	Glyma04g42800	Gm04	48457340	48460668	Glyma.04g249000	Gm04	51588779	51591690	NAC	AT1G01720.1	ANAC002,ATAF1	NAC (No Apical Meristem) domain transcriptional regulator superfamily protein
Unigene543_Z	DOWN	11.4721	Glyma12g08660	Gm12	6415668	6417608	Glyma.12g081400	Gm12	6444959	6446898	C2H2	AT2G28200.1	NA	C2H2-type zinc finger family protein	Seed weight 23-2	Seed weight 23-2
Unigene55867_Z	UP	1.61081	Glyma10g07730	Gm10	6467109	6471033	Glyma.10g066800	Gm10	6494688	6498542	Trihelix	AT5G03680.1	PTL	Duplicated homeodomain-like superfamily protein
Unigene57468_Z	DOWN	1.12785	Glyma06g11010	Gm06	8381702	8385197	Glyma.06g105000	Gm06	8387485	8390940	ERF	AT1G78080.1	RAP2.4	related to AP2 4	Seed weight 33-1	Seed weight 33-1
Unigene58323_Z	DOWN	1.79727	Glyma03g28050	Gm03	35891991	35893267	Glyma.03g125000	Gm03	33862024	33863243	MYB_related	AT4G39250.1	ATRL1,RL1,RSM2	RAD-like 1
Unigene6196_Z	UP	1.12454	Glyma08g39470	Gm08	39003820	39007428	Glyma.08g286500	Gm08	39637765	39641352	bHLH	AT2G16910.1	AMS	basic helix-loop-helix (bHLH) DNA-binding superfamily protein	Seed weight 1-1,Seed weight 34-1,Seed weight 36-1,Seed weight 34-13,Seed weight 37-8,Seed weight 10-2	Seed weight 34-13;Seed weight 34-1;Seed weight 36-1;Seed weight 37-8;Seed weight 10-2;Seed weight 1-1
Unigene63872_Z	DOWN	12.8246	Glyma02g07760	Gm02	6141117	6143447	Glyma.02g070600	Gm02	6217490	6219708	NAC	AT5G18270.1	ANAC087	Arabidopsis NAC domain containing protein 87
Unigene6410_Z	DOWN	1.45332	Glyma16g05190	Gm16	4498093	4501106	Glyma.16g047600	Gm16	4523305	4528707	ERF	AT5G61890.1	NA	Integrase-type DNA-binding superfamily protein	Seed weight 2-6,Seed weight 4-4	Seed weight 2-6;Seed weight 4-4
Unigene6436_Z	DOWN	1.04269	Glyma19g40390	Gm19	46810684	46811979	Glyma.19g216200	Gm19	46928972	46930237	bZIP	AT3G62420.1	ATBZIP53,BZIP53	basic region/leucine zipper motif 53	Seed weight 12-3,Seed weight 4-6	Seed weight 4-6	yes
Unigene66107_Z	DOWN	4.00586	Glyma12g34650	Gm12	37827674	37830221	Glyma.12g218200	Gm12	37798783	37801287	MYB	AT4G21440.1	ATM4,ATMYB102,MYB102	MYB-like 102
Unigene70434_Z	DOWN	1.27794	Glyma17g36730	Gm17	40684274	40686798	Glyma.17g248900	Gm17	40417445	40419968	BES1	AT1G19350.3	BES1,BZR2	Brassinosteroid signalling positive regulator (BZR1) family protein
Unigene7055_Z	DOWN	1.26889	Glyma01g37370	Gm01	49725133	49728656	Glyma.01g168500	Gm01	50609598	50613102	DBB	AT4G38960.1	NA	B-box type zinc finger family protein	Seed weight 18-1.1,Seed weight 15-2,Seed weight 7-4	Seed weight 7-4;Seed weight 18-1.1;Seed weight 15-2
Unigene7119_Z	DOWN	2.38437	Glyma10g04350	Gm10	3333251	3338999	Glyma.10g037700	Gm10	3341593	3347333	NAC	AT4G28530.1	anac074,NAC074	NAC domain containing protein 74
Unigene72934_Z	DOWN	2.61467	Glyma03g42260	Gm03	47503471	47512218	Glyma.03g261800	Gm03	45502100	45510812	MYB_related	AT1G01060.1	LHY,LHY1	Homeodomain-like superfamily protein
Unigene73244_Z	DOWN	12.8677	Glyma05g08690	Gm05	8565909	8569095	Glyma.05g006100	Gm05	551907	555035	MYB	AT3G27810.1	ATMYB21,ATMYB3,MYB21	myb domain protein 21	Seed weight 34-9,Seed weight 36-9,Seed weight 6-4
Unigene73300_Z	DOWN	2.75309	Glyma10g05560	Gm10	4346521	4352186	Glyma.10g048500	Gm10	4363155	4368939	MYB_related	AT3G09600.1	NA	Homeodomain-like superfamily protein
Unigene73512_Z	DOWN	3.32779	Glyma10g01330	Gm10	980231	981520	Glyma.10g010300	Gm10	976000	977159	MYB	AT5G49620.1	AtMYB78,MYB78	myb domain protein 78	Seed weight 12-6	Seed weight 12-6	yes
Unigene74151_Z	DOWN	2.66882	Glyma05g03610	Gm05	2790429	2792018	Glyma.05g050400	Gm05	4505731	4507432	TCP	AT2G45680.1	NA	TCP family transcription factor
Unigene75451_Z	DOWN	1.12615	Glyma17g10970	Gm17	8247753	8249783	Glyma.17g101500	Gm17	7978357	7980301	NAC	AT5G61430.1	ANAC100,ATNAC5,NAC100	NAC domain containing protein 100	Seed weight 30-7,Seed weight 18-2	Seed weight 18-2;Seed weight 13-5	yes
Unigene7613_Z	DOWN	2.53111	Glyma16g04740	Gm16	4017083	4019575	Glyma.16g043200	Gm16	4037637	4039984	NAC	AT3G04070.2	anac047,NAC047	NAC domain containing protein 47	Seed weight 2-6,Seed weight 4-4	Seed weight 2-6;Seed weight 4-4
Unigene77371_Z	DOWN	1.39817	Glyma01g38360	Gm01	50481850	50484062	Glyma.01g177200	Gm01	51367500	51369576	GRAS	AT4G36710.1	NA	GRAS family transcription factor	Seed weight 18-1.1,Seed weight 15-2	Seed weight 18-1.1;Seed weight 15-2
Unigene80521_Z	DOWN	2.81321	Glyma07g02630	Gm07	1769990	1772543	Glyma.07g023300	Gm07	1772171	1774607	WRKY	AT1G80840.1	ATWRKY40,WRKY40	WRKY DNA-binding protein 40
Unigene80832_Z	DOWN	4.00586	Glyma13g01930	Gm13	1709986	1712052	Glyma.13g088100	Gm13	20155571	20157489	ERF	AT1G78080.1	RAP2.4	related to AP2 4
Unigene8465_Z	UP	1.32497	Glyma13g19060	Gm13	22649292	22652315	Glyma.13g128500	Gm13	24135226	24139479	MYB_related	AT5G41020.1	NA	myb family transcription factor	Seed weight 3-2	Seed weight 3-2
Unigene85125_Z	DOWN	2.17578	Glyma13g41980	Gm13	42122991	42125871	Glyma.13g344700	Gm13	43563135	43565875	DBB	AT1G06040.1	STO	B-box zinc finger family protein
Unigene85837_Z	DOWN	3.27888	Glyma10g04350	Gm10	3333251	3338999	Glyma.10g037700	Gm10	3341593	3347333	NAC	AT4G28530.1	anac074,NAC074	NAC domain containing protein 74
Unigene9022_Z	UP	1.5194	Glyma13g19060	Gm13	22649292	22652315	Glyma.13g128500	Gm13	24135226	24139479	MYB_related	AT5G41020.1	NA	myb family transcription factor	Seed weight 3-2	Seed weight 3-2
Unigene90521_Z	DOWN	3.17578	Glyma03g29400	Gm03	37399013	37401232	Glyma.03g137500	Gm03	35372156	35374354	C2H2	AT2G41835.1	NA	zinc finger (C2H2 type, AN1-like) family protein
Unigene90557_Z	DOWN	3.91275	Glyma06g02030	Gm06	1320723	1325514	Glyma.06g017800	Gm06	1338317	1343018	Nin-like	AT1G20640.1	NA	Plant regulator RWP-RK family protein
Unigene90968_Z	DOWN	1.95339	Glyma13g40370	Gm13	40869519	40871735	Glyma.13g328500	Gm13	42316419	42318612	LBD	AT2G28500.1	LBD11	LOB domain-containing protein 11
Unigene95052_Z	UP	1.71661	Glyma11g09080	Gm11	6421422	6426408	Glyma.11g085500	Gm11	6431566	6436559	Nin-like	AT4G35590.1	NA	RWP-RK domain-containing protein	Seed weight 37-9,Seed weight 25-2	Seed weight 37-9;Seed weight 25-2
Unigene9576_Z	DOWN	1.02576	Glyma06g43760	Gm06	46792861	46796584	Glyma.06g284900	Gm06	47339957	47343650	bZIP	AT3G58120.1	ATBZIP61,BZIP61	Basic-leucine zipper (bZIP) transcription factor family protein	Seed weight 36-2,Seed weight 24-1	Seed weight 36-2;Seed weight 24-1;Seed weight 34-16
Unigene9589_Z	DOWN	1.69036	Glyma13g35560	Gm13	37005992	37008405	Glyma.13g280000	Gm13	38147198	38149541	NAC	AT3G15510.1	ANAC056,ATNAC2,NAC2,NARS1	NAC domain containing protein 2
Unigene96888_Z	DOWN	3.27264	Glyma16g04740	Gm16	4017083	4019575	Glyma.16g043200	Gm16	4037637	4039984	NAC	AT3G04070.2	anac047,NAC047	NAC domain containing protein 47	Seed weight 2-6,Seed weight 4-4	Seed weight 2-6;Seed weight 4-4
QTLs associated with seed weight / size were extracted from Soybase (www.soybase.org).

## Sheet: Table S5
Table S5 Candidate regulatory DEG expression between RNA-seq and qRT-PCR.
UnigeneID	RNA-seq		Gene ID	TF family	Best Arabidopsis Gene in TAIR10		Real-time PCR
	Up-Down-Regulation (SA/ZA)	log2 Ratio(SA/ZA)			GeneID	Defline	Relative expression in SN14a	Relartive expression in ZYD00006a	Average fold change from unfertilized flower buds to F15 (SN14/ZYD00006)b	Average fold change from flowers to F15 (SN14/ZYD00006)c
Unigene104457_Z	Down	1.01403	Glyma01g39740	MYB	AT4G37260.1	MYB domain protein 73	2.51279	2.97762	1.62591	1.70401
Unigene11350_Z	Down	2.71368	Glyma04g02980	MADS	AT3G54340.1	MIKC type of MADS-box transcription factor family protein	1.18921	1.12776	1.26834	1.32857
Unigene20212_Z	Down	1.95339	Glyma05g20710	WRKY	AT2G23320.1	WRKY DNA-binding protein 15	2.65033	1.13796	12.0649	13.4294
Unigene28049_Z	Down	2.15025	Glyma06g38410	NAC	AT4G27410.2	NAC (No Apical Meristem) domain transcriptional regulator superfamily protein	1.41807	1.16584	2.55216	1.94231
Unigene23339_Z	Down	2.91275	Glyma08g04670	MYB	AT1G68320.1	MYB domain protein 62	1.19725	1.69958	1.46693	1.08899
Unigene73512_Z	Down	3.32779	Glyma10g01330	MYB	AT5G49620.1	MYB domain protein 78	1.10062	1.1093	1.08687	0.761623
Unigene13252_Z	Down	1.61729	Glyma12g31020	G2-like	AT3G04030.3	Homeodomain-like superfamily protein	2.00383	1.8775	2.58865	2.59176
Unigene28374_Z	Down	1.96738	Glyma13g19910	MYB_related	AT3G09600.1	Homeodomain-like superfamily protein	3.26763	5.99294	1.34275	1.3041
Unigene35090_Z	Down	1.82689	Glyma14g08101	MYB_related	AT4G39250.1	RAD-like 1	2.67112	7.63384	0.659643	0.668935
Unigene15319_Z / Unigene75451_Z	Down	1.68 / 1.13	Glyma17g10970	NAC	AT5G61430.1	NAC domain containing protein 100	2.49077	4.16473	0.973287	0.842026
Unigene6436_Z	Down	1.04269	Glyma19g40390	bZIP	AT3G62420.1	Basic region/leucine zipper motif 53	4.3133	6.77119	0.724792	0.685476
a The value is the sum of relative expression from flowers to F7 pods, relative to gene expression in SN14 flowers (Figure 2), and this value is use to evaluate the consistence between RNA-seq and qRT-PCR.
b The value is the mean of ratio of gene expression of SN14 to ZYD00006 from unfertilized buds to F15 pods (Figure 2).
c The value is the mean of ratio of gene expression of SN14 to ZYD00006 from flowers to F15 pods (Figure 2), and the unfertilized flower buds are excluded.

## Sheet: Table S6
Table S6 Variations in the SoyWRKY15 genes from the 302 resequenced accessions.
Gene	From ATG	Position	Locus	Variation	Wild soybeans (62)							Landraces (130)							Improved cultivars (110)
					Total#1	First#2	Ratio	Second	Ratio	Third	Ratio	Total	First	Ratio	Second	Ratio	Third	Ratio	Total	First	Ratio	Second	Ratio	Third	Ratio
SoyWRKY15a	531#3	1st exon	24874726	SNP	4	C	0.483871	A	0.387097	M	0.112903	4	A	0.923077	C	0.0615385	-	0.00769231	4	A	0.909091	C	0.0727273	-	0.00909091
SoyWRKY15b	338	1st exon	15866035	SNP	4	A	0.709677	T	0.193548	W	0.0806452	3	A	0.776923	T	0.176923	W	0.0461538	4	A	0.709091	T	0.172727	W	0.109091
	481	1st exon	15866178		4	T	0.5	G	0.33871	K	0.129032	4	G	0.738462	T	0.176923	K	0.0615385	4	G	0.727273	T	0.181818	K	0.0818182
	718	1st intron	15866415		3	C	0.774194	T	0.129032	Y	0.0967742	2	C	0.984615	-	0.0153846	NO	NO	1	C	1	NO	NO	NO	NO
	729	1st intron	15866426		4	G	0.919355	T	0.0322581	K	0.0322581	4	T	0.569231	G	0.346154	K	0.0692308	3	G	0.563636	T	0.381818	K	0.0545455
	1278	2nd intron	15866975		4	C	0.580645	G	0.258065	S	0.145161	3	C	0.638462	G	0.3	S	0.0615385	3	C	0.927273	G	0.0454545	S	0.0272727
	1216	2nd intron	15866913	Indel	4	TC/TC	0.580645	T/T	0.258065	TC/T	0.145161	4	TC/TC	0.638462	T/T	0.269231	./.	0.0538462	4	TC/TC	0.909091	T/T	0.0454545	TC/T	0.0272727
	1245	2nd intron	15866942		4	GTC/GTC	0.580645	G/G	0.241935	GTC/G	0.16129	3	GTC/GTC	0.630769	G/G	0.3	GTC/G	0.0692308	4	GTC/GTC	0.909091	G/G	0.0454545	GTC/G	0.0272727
	1254	2nd intron	15866951		4	TTGA/TTGA	0.677419	T/T	0.193548	TTGA/T	0.112903	3	TTGA/TTGA	0.792308	T/T	0.138462	TTGA/T	0.0692308	4	TTGA/TTGA	0.636364	T/T	0.281818	TTGA/T	0.0636364
SoyWRKY15c	57	1st exon	51534535	SNP	4	C	0.612903	T	0.306452	Y	0.0645161	2	C	0.992308	Y	0.00769231	NO	NO	1	C	1	NO	NO	NO	NO
	198	1st exon	51534394		3	C	0.822581	A	0.112903	M	0.0645161	1	C	1	NO	NO	NO	NO	3	C	0.981818	-	0.00909091	M	0.00909091
	347	1st exon	51534245		3	T	0.935484	A	0.0483871	W	0.016129	2	T	0.992308	-	0.00769231	NO	NO	1	T	1	NO	NO	NO	NO
	387	1st exon	51534205		3	G	0.435484	T	0.419355	K	0.145161	3	G	0.984615	-	0.00769231	K	0.00769231	1	G	1	NO	NO	NO	NO
	729	1st intron	51533863		3	T	0.629032	A	0.322581	W	0.0483871	4	A	0.9	-	0.0461538	T	0.0307692	3	A	0.972727	-	0.0181818	T	0.00909091
	747	1st intron	51533845		3	C	0.935484	A	0.0322581	M	0.0322581	4	C	0.930769	-	0.0307692	A	0.0230769	3	C	0.972727	-	0.0181818	A	0.00909091
	705	1st intron	51533887	Indel	3	TCA/TCA	0.467742	T/T	0.274194	TCA/T	0.258065	3	TCA/TCA	0.923077	./.	0.0538462	TCA/T	0.0230769	3	TCA/TCA	0.909091	TCA/T	0.0727273	./.	0.0181818
SoyWRKY15d	211	1st exon	3985310	SNP	3	G	0.935484	T	0.0483871	K	0.016129	1	G	1	NO	NO	NO	NO	2	G	0.990909	K	0.00909091	NO	NO
	395	1st exon	3985494		2	A	0.935484	G	0.0645161	NO	NO	1	A	1	NO	NO	NO	NO	1	A	1	NO	NO	NO	NO
	484	1st exon	3985583		3	G	0.854839	A	0.0967742	R	0.0483871	3	G	0.707692	A	0.238462	R	0.0538462	3	G	0.8	A	0.163636	R	0.0363636
	509	1st exon	3985608		3	G	0.854839	A	0.0967742	R	0.0483871	2	G	0.992308	R	0.00769231	NO	NO	1	G	1	NO	NO	NO	NO
	523	1st exon	3985622		3	T	0.741935	G	0.177419	K	0.0806452	2	T	0.984615	K	0.0153846	NO	NO	1	T	1	NO	NO	NO	NO
	558	1st exon	3985657		4	A	0.870968	G	0.0967742	-	0.016129	2	A	0.992308	-	0.00769231	NO	NO	2	A	0.990909	-	0.00909091	NO	NO
	563	1st exon	3985662		4	C	0.5	G	0.306452	S	0.177419	2	C	0.992308	G	0.00769231	NO	NO	3	C	0.981818	S	0.00909091	G	0.00909091
	566	1st exon	3985665		4	G	0.580645	C	0.290323	S	0.112903	3	G	0.684615	C	0.246154	S	0.0692308	3	G	0.818182	C	0.163636	S	0.0181818
	624	1st exon	3985723		3	G	0.854839	A	0.0967742	R	0.0483871	2	G	0.992308	R	0.00769231	NO	NO	1	G	1	NO	NO	NO	NO
	774	2nd exon	3985873		3	T	0.741935	C	0.177419	Y	0.0806452	2	T	0.992308	Y	0.00769231	NO	NO	1	T	1	NO	NO	NO	NO
	924	2nd intron	3986023		4	T	0.725806	C	0.209677	Y	0.0483871	2	T	0.992308	Y	0.00769231	NO	NO	2	T	0.972727	-	0.0272727	NO	NO
	973	2nd intron	3986072		3	G	0.758065	S	0.129032	C	0.112903	3	G	0.707692	C	0.238462	S	0.0538462	4	G	0.781818	C	0.163636	S	0.0454545
	1054	2nd intron	3986153		3	C	0.822581	T	0.0967742	Y	0.0806452	4	C	0.715385	T	0.215385	Y	0.0538462	4	C	0.790909	T	0.172727	Y	0.0272727
	1292	3rd exon	3986391		3	T	0.83871	C	0.145161	Y	0.016129	2	T	0.992308	Y	0.00769231	NO	NO	2	T	0.990909	-	0.00909091	NO	NO
	691	1st intron	3985790	Indel	3	T/T	0.887097	TGTGC/TGTGC	0.0967742	T/TGTGC	0.016129	2	T/T	0.992308	./.	0.00769231	NO	NO	1	T/T	1	NO	NO	NO	NO
	1183	2nd intron	3986282		3	TTA/TTA	0.935484	TTA/T	0.0322581	T/T	0.0322581	3	TTA/TTA	0.976923	TTA/T	0.0153846	T/T	0.00769231	2	TTA/TTA	0.990909	./.	0.00909091	NO	NO
#1 The total types of variation in this site.
#2 The vatiation with the highest percentage in this site.
#3 The sites in bold indicate that the variation with highest percentage in wild soybean is different from landraces and cultivars.

## Sheet: Table S7
Table S7 Variations in the promoter and 5'UTR of SoyWRKY15a from the 302 resequenced accessions.
Gene	From ATG	Position	Locus	Variation	Wild soybeans (62)							Landraces (130)							Improved cultivars (110)
					Total#1	First#2		Second		Third		Total	First		Second		Third		Total	First		Second		Third
SoyWRKY15a	-2214		24877470	SNP	3	A	0.967742	-	0.016129	R	0.016129	4	A	0.630769	-	0.207692	G	0.107692	4	A	0.718182	-	0.127273	G	0.1
	-2143		24877399		4	G	0.725806	A	0.16129	-	0.0806452	2	G	0.776923	-	0.223077	NO	NO	3	G	0.772727	-	0.218182	R	0.00909091
	-1938		24877194		4	T	0.806452	A	0.145161	-	0.0322581	2	T	0.792308	-	0.207692	NO	NO	3	T	0.790909	-	0.2	W	0.00909091
	-1880#3		24877136		4	C	0.451613	T	0.403226	Y	0.112903	4	T	0.769231	-	0.176923	C	0.0461538	4	T	0.745455	-	0.172727	C	0.0545455
	-1822		24877078		4	A	0.758065	T	0.145161	W	0.0645161	4	A	0.8	-	0.130769	T	0.0538462	4	A	0.745455	-	0.181818	T	0.0636364
	-1399		24876655		4	G	0.709677	C	0.129032	-	0.0967742	5	G	0.7	-	0.215385	C	0.0615385	4	G	0.727273	-	0.218182	C	0.0454545
	-872		24876128		4	T	0.709677	C	0.145161	-	0.112903	3	T	0.669231	-	0.269231	C	0.0615385	4	T	0.7	-	0.254545	C	0.0363636
	-843		24876099		3	C	0.790323	G	0.129032	-	0.0806452	2	C	0.746154	-	0.253846	NO	NO	3	C	0.727273	-	0.263636	S	0.00909091
	-770		24876026		4	T	0.741935	-	0.129032	G	0.112903	2	T	0.738462	-	0.261538	NO	NO	3	T	0.727273	-	0.263636	K	0.00909091
	-730		24875986		4	T	0.693548	C	0.145161	-	0.129032	4	T	0.684615	-	0.253846	C	0.0461538	4	T	0.7	-	0.245455	C	0.0454545
	-716		24875972		4	T	0.758065	-	0.112903	G	0.0967742	2	T	0.761538	-	0.238462	NO	NO	3	T	0.727273	-	0.263636	K	0.00909091
	-656		24875912		4	C	0.758065	-	0.112903	T	0.112903	2	C	0.746154	-	0.253846	NO	NO	3	C	0.745455	-	0.236364	Y	0.0181818
	-313		24875569		4	A	0.467742	C	0.387097	M	0.112903	4	A	0.923077	C	0.0615385	-	0.00769231	4	A	0.890909	C	0.0545455	M	0.0454545
	-210	5' UTR	24875466		2	C	0.967742	M	0.0322581	NO	NO	3	C	0.930769	A	0.0615385	M	0.00769231	4	C	0.890909	A	0.0727273	-	0.0272727
	-1945		24877201	Indel	4	TA/TA	0.774194	T/T	0.145161	./.	0.0483871	3	TA/TA	0.753846	./.	0.230769	TA/T	0.0153846	3	TA/TA	0.772727	./.	0.209091	TA/T	0.0181818
	-1771		24877027		3	TG/TG	0.935484	./.	0.0483871	TG/T	0.016129	4	TG/TG	0.8	./.	0.130769	T/T	0.0615385	4	TG/TG	0.745455	./.	0.172727	T/T	0.0727273
	-461		24875717		4	AG/AG	0.806452	A/A	0.129032	./.	0.0483871	2	AG/AG	0.823077	./.	0.176923	NO	NO	2	AG/AG	0.872727	./.	0.127273	NO	NO
	-327		24875583		4	A/A	0.790323	AT/AT	0.112903	A/AT	0.0645161	2	A/A	0.976923	./.	0.0230769	NO	NO	3	A/A	0.954545	A/AT	0.0272727	./.	0.0181818
	-61	5' UTR	24875317		2	A/A	0.935484	AAG/A	0.0645161	NO	NO	3	AAG/AAG	0.807692	AAG/A	0.130769	A/A	0.0615385	4	AAG/AAG	0.772727	AAG/A	0.145455	A/A	0.0727273
#1 The total types of variation in this site.
#2 The vatiation with the highest percentage in this site.
#3 The sites in bold indicate that the variation with highest percentage in wild soybean is different from landraces and cultivars.

## Sheet: Table S8
Table S8 Prediction of cis-elements in the promoter and 5'UTR of SoyWRKY15a.
Biological process	Element	Number	Sequence (5'-3')	Function
Light responsiveness	Box 4	6	ATTAAT	part of a conserved DNA module involved in light responsiveness
	Box II	1	GTGAGGTAATAT	part of a light responsive element
	GATA-motif	1	AAGATAAGATT	part of a light responsive element
	TCT-motif	2	TCTTAC	part of a light responsive element
	AT1-motif	1	AATTATTTTTTATT	part of a light responsive module
	AE-box	1	AGAAACTT	part of a module for light response
	3-AF1 binding site	1	TAAGAGAGGAA	light responsive element
	Box I	3	TTTCAAA	light responsive element
	GT1-motif	2	GGTTAA	light responsive element
	Sp1	3	CC(G/A)CCC	light responsive element
	circadian	2	CAANNNNATC	cis-acting regulatory element involved in circadian control
Defense and stress response	TC-rich repeats	2	ATTTTCTTCA	cis-acting element involved in defense and stress responsiveness
	HSE	5	AAAAAATTTC	cis-acting element involved in heat stress responsiveness
	TCA-element	1	GAGAAGAATA	cis-acting element involved in salicylic acid responsiveness
	ARE	1	TGGTTT	cis-acting regulatory element essential for the anaerobic induction
	CGTCA-motif	1	CGTCA	cis-acting regulatory element involved in the MeJA-responsiveness
	TGACG-motif	1	TGACG	cis-acting regulatory element involved in the MeJA-responsiveness
	AT-rich sequence	1	TAAAATACT	element for maximal elicitor-mediated activation (2copies)
	ERE	1	ATTTCAAA	ethylene-responsive element
	Box-W1	1	TTGACC	fungal elicitor responsive element
	MBS	1	TAACTG	MYB binding site involved in drought-inducibility
Development	Skn-1_motif	3	GTCAT	cis-acting regulatory element required for endosperm expression
	GCN4_motif	1	CAAGCCA	cis-regulatory element involved in endosperm expression
Basal element	CAAT-box	15	CAAAT	common cis-acting element in promoter and enhancer regions
	TATA-box	223	TAATA	core promoter element around -30 of transcription start
	5UTR Py-rich stretch	1	TTTCTTCTCT	cis-acting element conferring high transcription levels
Other	ATGCAAAT motif	2	ATACAAAT	cis-acting regulatory element associated to the TGAGTCA motif
	AT-rich element	2	ATAGAAATCAA	binding site of AT-rich DNA binding protein (ATBP-1)
	Box III	1	CATTTACACT	protein binding site
